# Supplementary material for: Genome-Wide Identification and Comparative Analysis of Conserved and Novel MicroRNAs in Grafted Watermelon by High-Throughput Sequencing
Source: PLoS One. 2013 Feb 26;8(2):e57359. doi: 10.1371/journal.pone.0057359 (PMC3582568; doi:10.1371/journal.pone.0057359)
Supplement: Table S1 — Novel miRNAs identified in this study. (XLSX) [file pone.0057359.s001.xlsx]

## Sheet: Sheet1
Table S1 Novel miRNAs identified in this study.
Name	reads (Wm/Wm)	reads (Wm/BG)	reads (Wm/Sq)	miR_seq	length (nt)	chr_seqID	Location	Arm	Precursor Length(nt)	Free energy (kcal/mol)	CG(%)	MFEI
cla-miR1	90	38	31	AGTGCAAGGACGAAAATGAACATT	24	wm_scf_1500	1092477:1092636(+)	3p	160	-58.5	28.1	1.3
					24	wm_scf_493	3075514:3075689(-)		176	-62.2	27.3	1.3
cla-miR2	88	34	56	TAGCCAAAAATGACTTGCCTGC	22	wm_scf_394	2873783:2873982(+)	5p	200	-71.2	32.5	1.1
					22	wm_scf_394	2890389:2890482(+)		94	-28.6	33	0.9
					22	wm_scf_394	2920561:2920773(+)		213	-79.5	35.2	1.1
cla-miR3	148	138	64	GCCCTCGGGTTGCAGATTACC	21	wm_scf_200	4917198:4917304(-)	3p	107	-52.1	39.3	1.2
cla-miR4	88	63	19	CTGAAAGACAATGATAGAACTCTA	24	wm_scf_453	98819:98913(+)	5p	95	-32.3	31.6	1.1
cla-miR5	141	124	146	TGGTGTGGATGAGATGGAATA	21	wm_scf_394	4147311:4147439(+)	3p	129	-74.2	55	1
cla-miR6	64	39	15	TTAGCAAAAACGGAGTGTATCGAC	24	wm_scf_1168	847251:847444(-)	5p	194	-78.5	34.5	1.2
cla-miR7	818	1005	458	ATTGAGCTATGCTCAGGTTGACAT	24	wm_scf_1543	1533950:1534127(+)	3p	178	-83.1	31.5	1.5
cla-miR8	75	87	15	ACGACTAAAATGAACATTTTGAAC	24	wm_scf_1591	198748:198934(-)	3p	187	-53.7	23	1.2
cla-miR9	61	99	28	ATCTATTGCTGTCTATCACGAAGA	24	wm_scf_721	1233002:1233085(-)	3p	84	-31	32.1	1.1
cla-miR10	57	32	6	AGAAGGGCTAGTAGTGATAGACCA	24	wm_scf_618	5746869:5746958(-)	5p	90	-33.4	26.7	1.4
cla-miR11	85	48	23	AACACAAGGACCGAAATGAACATT	24	wm_scf_1390	2531334:2531517(-)	3p	184	-44.8	24.5	1
cla-miR12	57	25	7	AGAAGACAATGATACCTGACAAGC	24	wm_scf_1687	1877214:1877308(+)	3p	95	-51.9	38.9	1.4
cla-miR13	103	98	18	TCGCAGAAGAGATGGTGCCGA	21	wm_scf_387	122826:122919(+)	5p	94	-44.1	50	0.9
cla-miR14	118	57	42	ACAAATGTGTTTGTGATCAAGAGG	24	wm_scf_148	293769:293896(-)	5p	128	-28.9	21.9	1
cla-miR15	44	66	17	ATAGATCGCGATAGACTGCTACGT	24	wm_scf_394	299157:299233(+)	5p	77	-38.5	41.6	1.2
cla-miR16	54	11	3	ATAAGGACTAAAGTGAACAAAAGT	24	wm_scf_618	1809659:1809809(-)	3p	151	-59.6	26.5	1.5
cla-miR17	97	56	9	AGGACCAAGATGAACATTAAATTA	24	wm_scf_200	4317390:4317525(+)	3p	136	-26.6	18.4	1.1
cla-miR18	121	90	39	AGACTGCAATAGAATATTATCTGT	24	wm_scf_1390	4913715:4913892(-)	5p	178	-66.3	26.4	1.4
cla-miR19	55	62	29	TGATTATTGTAGAAGTTGGACACT	24	wm_scf_721	3255310:3255410(+)	5p	101	-23.1	25.7	0.9
cla-miR20	99	100	34	TCGGATCATATTGGTAGCTTCACC	24	wm_scf_196	1390747:1390879(-)	3p	133	-67.4	57.1	0.9
cla-miR21	97	52	18	AAAGTAGAAGGAACCGAAATGAAC	24	wm_scf_1092	917692:917868(-)	3p	177	-69.7	27.7	1.4
cla-miR22	91	60	38	AGCGATAGACTGTAATAGGACATA	24	wm_scf_1500	5694735:5694823(-)	5p	89	-28.5	28.1	1.1
cla-miR23	76	41	18	ATTAGTTGATGTGCGAGTAAGAAC	24	wm_scf_1390	5324568:5324636(-)	5p	69	-17.5	26.1	1
cla-miR24	88	50	16	AAACAACGATAGACACTGATAGAC	24	wm_scf_43	355968:356139(-)	5p	172	-91.8	26.2	2
cla-miR25	63	43	17	AGACTAGTGAGATGATACCAGAGA	24	wm_scf_1579	237389:237611(-)	3p	223	-118.7	44.4	1.2
cla-miR26	92	46	17	ATTGGACTTCGAACTTACAATAGT	24	wm_scf_761	484920:485084(+)	5p	165	-48.8	33.9	0.9
cla-miR27	78	73	30	ACGATGGACTGTGATAGACTTCTA	24	wm_scf_352	1095108:1095282(+)	5p	175	-89.1	26.9	1.9
cla-miR28	82	78	28	ATAGGAATGATAGAAGTCTATCGC	24	wm_scf_1168	1206659:1206760(-)	3p	102	-34.5	28.4	1.2
cla-miR29	53	31	19	AACGGACCGCGATAAACTTCTATA	24	wm_scf_466	186719:186815(+)	5p	97	-66.3	42.3	1.6
cla-miR30	88	80	18	ATTATTGAAGGACTGTTTTGAAGT	24	wm_scf_1390	6080192:6080355(+)	3p	164	-42	18.9	1.4
cla-miR31	104	50	5	TCAGCGCTGCATTCAATTACG	21	wm_scf_1337	1119739:1119858(+)	3p	120	-44.534	40.8	0.9
cla-miR32	72	61	24	ATAAAAGTGATTGTGGAAGCGAGA	24	wm_scf_714	413608:413722(+)	5p	115	-39.8	38.3	0.9
cla-miR33	83	79	11	AATTGAGACTTAGAACTATGTGGT	24	wm_scf_721	2002288:2002451(+)	5p	164	-43.3	27.4	1
cla-miR34	80	48	25	ACGATAGATCGTGATAGACTCATA	24	wm_scf_761	4998845:4998916(-)	5p	72	-22	34.7	0.9
cla-miR35	119	95	61	ACGAATGGACACTGATAGACTATT	24	wm_scf_1090	121465:121631(+)	5p	167	-57.2	24.6	1.4
cla-miR36	96	58	36	ATTTAATTTGGAGTGTAGAAGGTG	24	wm_scf_1137	784561:784644(+)	3p	84	-25.3	32.1	0.9
cla-miR37	102	103	70	AGATGTTGGTCCGGTTCAATA	21	wm_scf_1687	1002673:1002795(+)	5p	123	-46.2	36.6	1
cla-miR38	82	189	84	CTGAGCTATACTTGAGTTGATATT	24	wm_scf_656	896671:896806(-)	3p	136	-51.4	35.3	1.1
cla-miR39	61	32	14	AAAAGACGAGGATCTGTATAGAAA	24	wm_scf_196	3253440:3253523(+)	3p	84	-27.4	25	1.3
cla-miR40	224	174	93	ATATACGACAGACTGTGATAGGCT	24	wm_scf_757	134954:135049(+)	5p	96	-30.5	32.3	1
cla-miR41	411	187	150	AGGGCGATAGAACTTTATCACAGT	24	wm_scf_1404	3025323:3025581(+)	3p	259	-74.5	22.8	1.3
cla-miR42	72	64	22	CGATGTTGGGGCAGTTCAATC	21	wm_scf_188	2725074:2725162(-)	5p	89	-37.2	46.1	0.9
cla-miR43	73	85	19	AATAGATCGCGATATACTACTGTA	24	wm_scf_656	885748:885874(-)	5p	127	-54.6	29.9	1.4
cla-miR44	64	40	26	ACAGATCGATAGATGTGACAGACG	24	wm_scf_148	426336:426470(+)	5p	135	-29.5	24.4	0.9
cla-miR45	641	894	402	AGTCAATTCGAGCATAGTTCAGTG	24	wm_scf_656	896670:896803(-)	5p	134	-51.4	35.8	1.1
cla-miR46	67	54	13	AACAGAATTGTAGTGCTGAAGATA	24	wm_scf_539	326103:326292(-)	5p	190	-58.6	35.3	0.9
cla-miR47	72	47	18	ACAGATAGACACGGATAGTAGACC	24	wm_scf_257	694518:694693(+)	5p	176	-72.1	35.8	1.1
cla-miR48	364	191	668	TTCTCTCCCTCAAGGGCTTCGC	22	wm_scf_453	2514347:2514459(-)	5p	113	-57.2	49.6	1
cla-miR49	87	60	27	AGCGATAGAATTCTACCACAGAAC	24	wm_scf_1299	311339:311504(+)	5p	166	-54.6	30.7	1.1
cla-miR50	60	39	30	AGTAGGGATCTATCGGTGATAGAC	24	wm_scf_1016	476782:476881(-)	3p	100	-33.8	35	1
cla-miR51	178	173	119	ACATAGTAGTCTATCTCGCGGTCT	24	wm_scf_1543	3942971:3943096(-)	5p	126	-38.8	27.8	1.1
cla-miR52	39	53	13	AATGCTGATCAGAACTTTACGAGA	24	wm_scf_1500	3565832:3566001(+)	5p	170	-59.4	33.5	1
cla-miR53	52	39	0	AGAGGGACCAAAATGAACCAAAAT	24	wm_scf_618	5040888:5041075(-)	3p	188	-66.5	27.1	1.3
cla-miR54	0	131	40	AATAGACGATGATAGACACTGATA	24	wm_scf_1092	1571779:1571853(+)	5p	75	-22.4	33.3	0.9
cla-miR55	34	50	0	TTAAGGACAAAAATGAACTAAAGT	24	wm_scf_1513	1364667:1364882(-)	3p	216	-60.8	22.7	1.2
cla-miR56	76	0	18	AACAACGATAGATCGCGATAGACT	24	wm_scf_1329	296531:296634(-)	5p	104	-50.2	38.5	1.3
cla-miR57	0	929	555	TATTGGTCCGGTTCACTCAGA	21	wm_scf_442	956051:956141(+)	5p	91	-35	37.4	1
cla-miR58	170	97	0	CGATAGATCGCAATAGACTGTGA	23	wm_scf_757	180081:180267(+)	5p	187	-55.9	22.5	1.3
cla-miR59	0	73	34	TATCGAGGAGGAATTGGCTCTGCC	24	wm_scf_329	163961:164120(+)	5p	160	-80.5	41.3	1.2
cla-miR60	0	51	19	TAGACTACGATGAACTCAGATAAA	24	wm_scf_200	4907404:4907656(-)	5p	253	-62.5	18.2	1.4
cla-miR61	61	32	0	AAGTATAGAGACTAAAGTAGTATC	24	wm_scf_1329	4836526:4836701(-)	3p	176	-55.9	30.7	1
cla-miR62	57	0	13	AGGATAGACTGCGATAGACTCACA	24	wm_scf_831	122950:123156(+)	5p	207	-75.7	25.6	1.4
cla-miR63	0	0	224	AGAAGGAATTGACTCTGTCACGTT	24	wm_scf_1390	4565511:4565589(+)	3p	79	-37.9	44.3	1.1
cla-miR64	0	0	83	AGGAGGACATGAATGAATCGAGAT	24	wm_scf_1455	1259598:1259855(+)	3p	258	-144.6	36.8	1.5
cla-miR65	339	0	0	AGTAGGTCGTCACAATGTGGCTGA	24	wm_scf_394	6174915:6175041(+)	5p	127	-31.8	28.3	0.9
cla-miR66	1165	0	0	AGTTTACTCTGATATTGGCCCGGT	24	wm_scf_442	956050:956141(+)	5p	92	-35	37	1
cla-miR67	99	63	27	ATTGGACCTTCAAACTTACATAGT	24	wm_scf_335	259190:259304(-)	5p	115	-37	25.2	1.3
cla-miR68	89	76	15	AATTTATGATGGACCACGATAGAC	24	wm_scf_1543	873556:873662(+)	5p	107	-30.6	29	1
cla-miR69	61	53	0	TGGAACTTGTAACGCTAACGT	21	wm_scf_1092	2512591:2512837(+)	3p	247	-206.8	36.4	2.3
cla-miR70	151	109	52	ATAGACACGGATAGATGTAGATAT	24	wm_scf_855	1066920:1067109(+)	3p	190	-56.8	25.3	1.2
cla-miR71	52	49	10	GGTCATTCTAGCAGCTTCAAT	21	wm_scf_1695	151211:151382(+)	3p	172	-61.9	32	1.1
cla-miR72	62	29	5	AAGTAGAAGAACCAAACTGAACCT	24	wm_scf_1168	115825:116000(-)	3p	176	-63.4	29.5	1.2
cla-miR73	56	31	28	AAGGTGACTGACGTCGAAGAAGGC	24	wm_scf_132	1498748:1498886(-)	5p	139	-70.1	36.7	1.4
cla-miR74	89	47	17	AAGACTGAAGCTCTTTAGAAGACA	24	wm_scf_1501	223788:224025(-)	3p	238	-127.2	37.8	1.4
cla-miR75	52	0	14	ATCAACAGGCATCTGAACTCGAAT	24	wm_scf_1458	185401:185627(-)	5p	227	-147.2	29.5	2.2
cla-miR76	58	38	10	ATGGACTGCGATAGACTCAAATAG	24	wm_scf_694	6539104:6539230(+)	5p	127	-55.4	24.4	1.8
cla-miR77	218	257	122	TAGTAAGTTGGACGTTAGCGT	21	wm_scf_1092	2512582:2512838(-)	5p	257	-218.5	37.7	2.3
cla-miR78	761	830	517	GAGGTCAGAGGTTCGAATCTCCAC	24	wm_scf_1543	1533942:1534136(+)	5p	195	-85	30.8	1.4
cla-miR79	54	49	0	AAGAGACTAGTAAACTATCTAAAG	24	wm_scf_1543	1533950:1534127(-)	5p	178	-72.3	31.5	1.3
cla-miR80	644	323	20	TACAATAGGCACAGTGAAGTG	21	wm_scf_1337	1115041:1115188(+)	5p	148	-62.7	37.2	1.1
