# Supplementary material for: Genome-Wide Identification and Comparative Analysis of Conserved and Novel MicroRNAs in Grafted Watermelon by High-Throughput Sequencing
Source: PLoS One. 2013 Feb 26;8(2):e57359. doi: 10.1371/journal.pone.0057359 (PMC3582568; doi:10.1371/journal.pone.0057359)
Supplement: Table S2 — Predicted targets for known miRNAs. (XLSX) [file pone.0057359.s002.xlsx]

## Sheet: Sheet1
Table S2. Predicted targets for known miRNAs.
miRNA	Target gene accession	Target gene annotation
miR156f	Cla004090	Squamosa promoter-binding protein(SBP), transcription factor
miR156f	Cla017529	Squamosa promoter-binding protein(SBP), transcription factor
miR156f	Cla001519	Squamosa promoter-binding protein(SBP), transcription factor
miR156f	Cla002630	Squamosa promoter-binding protein(SBP), transcription factor
miR156f	Cla021095	Squamosa promoter-binding protein 3 (SBP3), transcription factor
miR156f	Cla019286	Squamosa promoter-binding protein(SBP), transcription factor
miR156f	Cla019041	Squamosa promoter-binding protein(SBP), transcription factor
miR156f	Cla018546	Squamosa promoter-binding protein 3 (SBP3), transcription factor
miR156f	Cla004292	Receptor kinase
miR156f	Cla005396	Amino acid transporter
miR159a	Cla010722	MYB family transcription factor-like
miR159a	Cla007663	Myb-related transcription factor
miR159a	Cla023343	Unknown Protein
miR159a	Cla003386	Glucan endo-1 3-beta-glucosidase 3
miR159a	Cla005370	BES1/BZR1 homolog protein 4, transcriptional repressor
miR159a	Cla006720	MYB transcription factor
miR159a	Cla013668	MYB transcription factor
miR159a	Cla023435	Unknown Protein
miR159a	Cla002426	Unknown Protein
miR159a	Cla004003	Telomere repeat-binding protein 4, DNA-binding
miR159a	Cla002442	Integral membrane family protein
miR160a	Cla022075	Auxin response factor
miR160a	Cla018293	Auxin response factor 10
miR160a	Cla013766	Auxin response factor 10
miR160a	Cla008736	Auxin response factor 10
miR162a	Cla021060	Ribonuclease 3-like protein 2
miR164a	Cla018596	NAC domain protein IPR003441
miR164a	Cla023219	NAC domain protein
miR164a	Cla023357	NAC domain protein
miR164a	Cla004290	NAC domain protein
miR164a	Cla019099	NAC domain protein
miR164a	Cla016990	NAC domain protein
miR164a	Cla006582	Peptidase M50 family protein
miR164a	Cla009297	Bifunctional polymyxin resistance protein ArnA, NAD(P)-binding domain
miR164a	Cla005712	MADS-box transcription factor 7
miR164a	Cla007062	Photosystem II reaction center psb28 protein
miR164a	Cla002603	4-coumarate-CoA ligase
miR166a	Cla000893	Class III homeodomain-leucine zipper
miR166a	Cla009826	Class III homeodomain-leucine zipper
miR166a	Cla023107	Class III homeodomain-leucine zipper
miR166a	Cla019523	Class III homeodomain-leucine zipper
miR166a	Cla008739	Class III homeodomain-leucine zipper
miR167	Cla009157	ADP-ribosylation factor-like protein 8A, GTP-binding protein SAR1
miR167a	Cla009104	Auxin response factor 8
miR168a	Cla018636	ARGONAUTE 1
miR169a	Cla009944	F-box protein SKIP5
miR169c	Cla017612	Nuclear transcription factor Y subunit A-10, CCAAT-binding transcription factor, subunit B
miR169c	Cla018445	Protein TIFY 6B
miR169c	Cla021367	Nucleolar GTP-binding protein 1
miR169c	Cla014980	Self-incompatibility protein
miR169c	Cla012099	Calcium-dependent protein kinase-like
miR169n	Cla017612	Nuclear transcription factor Y subunit A-10, CCAAT-binding transcription factor, subunit B
miR169n	Cla021367	Nucleolar GTP-binding protein 1
miR169n	Cla006407	Os12g0581300 protein
miR169n	Cla015696	3-ketoacyl-CoA thiolase
miR171a	Cla008731	Polyribonucleotide nucleotidyltransferase, Protein kinase-like
miR171a	Cla006665	GRAS family transcription factor
miR171a	Cla005646	GRAS family transcription factor
miR171a	Cla018370	Protein kinase family protein
miR171a	Cla004214	eceptor-like protein kinase 4
miR171c	Cla006665	GRAS family transcription factor
miR171c	Cla005646	GRAS family transcription factor
miR171c	Cla008731	Polyribonucleotide nucleotidyltransferase
miR172	Cla017848	AP2-like ethylene-responsive transcription factor
miR172	Cla018268	AP2-like ethylene-responsive transcription factor
miR172	Cla020243	AP2-like ethylene-responsive transcription factor
miR172	Cla013252	AP2-like ethylene-responsive transcription factor
miR172	Cla020081	AP2-like ethylene-responsive transcription factor
miR172	Cla000701	AP2-like ethylene-responsive transcription factor
miR172	Cla004184	Homeobox-leucine zipper protein HDG2
miR172	Cla022004	UDP-glycosyltransferase 74 F1
miR172	Cla012055	Unknown Protein
miR172	Cla019491	Protein wings apart-like
miR172	Cla016271	Bromodomain-containing factor 1
miR172	Cla011333	Yellow stripe-like 9 transporter
miR172	Cla006475	LL-diaminopimelate aminotransferase
miR319a	Cla009785	TB1-like TCP family transcription factor
miR319a	Cla019567	TB1-like TCP family transcription factor
miR319a	Cla013523	TCP family transcription factor
miR319a	Cla002428	TCP family transcription factor
miR319a	Cla023342	TCP family transcription factor
miR319a	Cla011566	Oxysterol-binding family protein
miR319c	Cla001973	Unknown Protein
miR319c	Cla010469	NEDD8-activating enzyme E1 regulatory subunit
miR319c	Cla015605	RNA methyltransferase family protein
miR319c	Cla014277	Zinc finger protein
miR319c	Cla000278	Unknown Protein
miR319c	Cla009033	Unknown Protei
miR319c	Cla003480	Unknown Protein
miR319c	Cla003349	Unknown Protein
miR319c	Cla001452	Unknown Protein
miR319c	Cla003479	Unknown Protein
miR319c	Cla010484	Unknown Protein
miR319c	Cla001949	Unknown Protein
miR319c	Cla002140	Phd finger protein
miR390a	Cla002774	Receptor-like kinase
miR390a	Cla022211	beta carotene dioxygenase
miR390a	Cla014330	F-box family protein
miR390a	Cla013792	Receptor protein kinase
miR393	Cla014701	Auxin signaling F-box 1
miR393	Cla003222	Auxin F-box protein 5
miR393	Cla003013	Pentatricopeptide repeat-containing protein
miR395a	Cla021584	Sulfate adenylyltransferase
miR395a	Cla007535	Sulfate adenylyltransferase
miR395a	Cla003555	Peptidyl-prolyl cis-trans isomerase
miR395a	Cla013255	Unknown Protein
miR396	Cla017534	Unknown Protein
miR396	Cla010425	Unknown Protein
miR396	Cla007537	Os11g0586300 protein
miR396	Cla011735	Unknown Protein
miR396	Cla003936	IFA-binding protein
miR396	Cla019239	Nucleic acid-binding protein
miR396	Cla021292	Growth-regulating factor 9
miR396	Cla018161	Glutathione S-transferase
miR396	Cla010475	Unknown Protein
miR396	Cla002206	RNA recognition motif containing protein
miR396	Cla011534	Pentatricopeptide repeat-containing protein
miR396	Cla019002	Plant-specific domain TIGR01570 family protein
miR396	Cla022139	Ubiquitin-protein ligase 1
miR396	Cla016859	Growth-regulating factor 5
miR396	Cla006802	Growth-regulating factor 5
miR396	Cla012578	Growth-regulating factor 5
miR396	Cla017716	Growth-regulating factor 4
miR396	Cla022646	Growth-regulating factor 1
miR396	Cla014050	Growth-regulating factor 1
miR396	Cla003665	Acyl-coenzyme A oxidase
miR396a	Cla017534	Unknown Protein
miR396a	Cla010425	Unknown Protein
miR396a	Cla004471	Myosin heavy chain-like
miR396a	Cla016859	Growth-regulating factor 5
miR396a	Cla012578	Growth-regulating factor 5
miR396a	Cla017716	Growth-regulating factor 4
miR396a	Cla006802	Growth-regulating factor 5
miR396a	Cla014050	Growth-regulating factor 1
miR396a	Cla022646	Growth-regulating factor 1
miR396a	Cla003751	Zeta-carotene desaturase
miR396a	Cla016416	Xanthine/uracil permease family protein
miR396a	Cla007537	Os11g0586300 protein
miR396a	Cla011735	Unknown Protein
miR396a	Cla017937	Glyoxal oxidase
miR396a	Cla016811	Mitochondrial processing peptidase alpha subunit
miR396a	Cla018704	Ribonuclease 3-like protein 3
miR396a	Cla017696	Abscisic acid insensitive
miR396a	Cla008679	PHD-finger and DNA binding domain-containing protein
miR396a	Cla021292	Growth-regulating factor 9
miR396a	Cla013527	Seed biotin-containing protein SBP65
miR397	Cla018292	Laccase
miR397	Cla018122	Laccase 1a
miR397	Cla013260	Laccase
miR397	Cla008184	Laccase 1a
miR397	Cla017905	Laccase
miR397	Cla012697	Periodic tryptophan protein 2 homolog
miR397	Cla017965	Laccase 1a
miR397	Cla018138	Laccase
miR397	Cla018137	Laccase
miR399a	Cla005984	Phosphate transporter
miR399a	Cla005963	Phosphate transporter
miR399a	Cla007209	UBX domain-containing protein
miR399a	Cla008531	Acetyl-CoA carboxylase biotin carboxylase
miR399a	Cla018962	RING finger and CHY zinc finger domain-containing protein
miR399g	Cla007209	UBX domain-containing protein
miR399g	Cla019724	FAD-binding domain-containing protein
miR408	Cla006297	Xanthine dehydrogenase
miR408	Cla004994	HAUS augmin-like complex subunit 1
miR477a	Cla019248	GAI-like protein 1
miR477a	Cla013539	Unknown Protein
miR477a	Cla009202	Cyclase/dehydrase family protein
miR477a	Cla020999	Neurochondrin family protein
miR477a	Cla012458	Ribosomal protein S9 component of cytosolic 80S ribosome and 40S small subunit
miR477a	Cla010174	Ribosomal protein S9 component of cytosolic 80S ribosome and 40S small subunit
miR477a	Cla020686	Os11g0614900 protein
miR477a	Cla021344	Replication factor C subunit 5
miR477a	Cla012021	Myosin heavy chain-like
miR477a	Cla015129	Bromodomain adjacent to zinc finger domain protein 2B
miR530b	Cla021564	Zinc knuckle
miR530b	Cla018746	Eukaryotic translation initiation factor 4 gamma 1
miR530b	Cla023306	Alpha alpha-trehalose-phosphate synthase
miR530b	Cla005984	Phosphate transporter
miR530b	Cla005963	Phosphate transporter
miR530b	Cla019855	TIR-NBS-LRR disease resistance protein
miR530b	Cla011938	Unknown Protein
miR530b	Cla002414	Serine hydroxymethyltransferase
miR530b	Cla010749	ATP-dependent DNA helicase 2 subunit KU70
miR530b	Cla014103	Basic helix-loop-helix domain-containing protein
miR827	Cla012950	Peptide methionine sulfoxide reductase msrB
miR827	Cla021996	60S ribosomal protein L17
miR827	Cla000036	P-loop containing nucleoside triphosphate hydrolases superfamily like protein
miR894	Cla008936	Protein GRIP
miR166l	Cla000893	Class III homeodomain-leucine zipper
miR166l	Cla009826	Class III homeodomain-leucine zipper
miR166l	Cla023107	Class III homeodomain-leucine zipper protein
miR166l	Cla019523	Class III homeodomain-leucine zipper
miR166l	Cla008739	Class III homeodomain-leucine zipper
miR2111a	Cla004066	Kelch-like protein 14
miR2111a	Cla004485	Actin-6
miR4414	Cla020509	Base excision DNA repair protein HhH-GPD family
miR4414	Cla020384	IST1 homolog
miR4414	Cla007307	WRKY transcription factor 70
