# Supplementary material for: Genome-Wide Identification and Comparative Analysis of Conserved and Novel MicroRNAs in Grafted Watermelon by High-Throughput Sequencing
Source: PLoS One. 2013 Feb 26;8(2):e57359. doi: 10.1371/journal.pone.0057359 (PMC3582568; doi:10.1371/journal.pone.0057359)
Supplement: Table S3 — Predicted targets for novel miRNAs. (XLSX) [file pone.0057359.s003.xlsx]

## Sheet: Sheet1
Table S3. Predicted targets for novel miRNAs.
miRNA	Target gene accession	Target gene annotation
cla-miR5	Cla002866	Werner Syndrome-like exonuclease
cla-miR5	Cla021577	3-ketoacyl-CoA synthase
cla-miR5	Cla018348	Aspartyl protease-like protein
cla-miR5	Cla009921	Protein arginine N-methyltransferase 3
cla-miR5	Cla009744	Kinase-related protein
cla-miR6	Cla008893	Lung seven transmembrane receptor
cla-miR13	Cla003557	Unknown Protein
cla-miR13	Cla002179	Acyl carrier protein
cla-miR13	Cla010022	Cytochrome P450
cla-miR18	Cla008610	CRABS CLAW, YABBY protein
cla-miR31	Cla005177	E3 ubiquitin-protein ligase Topors,Zinc finger, PHD-finger
cla-miR31	Cla021818	Vacuolar sorting protein
cla-miR48	Cla019248	GAI-like protein 1, GRAS transcription factor
cla-miR48	Cla010360	Unknown Protein
cla-miR48	Cla020999	Neurochondrin family protein
cla-miR52	Cla005435	Serine hydroxymethyltransferase
cla-miR69	Cla019664	Receptor-like protein kinase
cla-miR69	Cla013751	Related to glycerol-3-phosphate dehydrogenase
cla-miR71	Cla010213	ARGONAUTE 1
cla-miR71	Cla002289	3-ketoacyl-CoA synthase
cla-miR71	Cla022374	Pentatricopeptide repeat protein 77
cla-miR78	Cla017031	Actin cross-linking protein
cla-miR80	Cla019486	Polyphenol oxidase
cla-miR80	Cla019485	Polyphenol oxidase
cla-miR80	Cla019483	Polyphenol oxidase
cla-miR80	Cla019482	Polyphenol oxidase
cla-miR80	Cla019481	Polyphenol oxidase
cla-miR80	Cla019479	Polyphenol oxidase
cla-miR80	Cla019480	Polyphenol oxidase
cla-miR80	Cla019970	Signal transduction histidine kinase, ATP-binding region, ATPase-like
cla-miR80	Cla006519	Receptor protein kinase-like protein
