# Supplementary material for: Genome-Wide Identification and Comparative Analysis of Conserved and Novel MicroRNAs in Grafted Watermelon by High-Throughput Sequencing
Source: PLoS One. 2013 Feb 26;8(2):e57359. doi: 10.1371/journal.pone.0057359 (PMC3582568; doi:10.1371/journal.pone.0057359)
Supplement: Table S4 — Different expressed miRNAs in Wm/BG and Wm/Sq compared with Wm/Wm. (XLSX) [file pone.0057359.s004.xlsx]

## Sheet: Sheet1
Table S4 Different expressed miRNAs in Wm/BG and Wm/Sq compared with Wm/Wm.
pairwise	miR-name	Wm/BG-std	Wm/Wm-std	fold-change(log2 (Wm/BG)/(Wm/Wm))	sig-lable		pairwise	miR-name	Wm/Sq-std	Wm/Wm-std	fold-change(log2 (Wm/Sq)/(Wm/Wm))	sig-lable
Wm/BG-Wm/Wm	miR156f	330.951	400.991	-0.276953			Wm/Sq-Wm/Wm	miR156f	255.177	400.991	-0.65207
Wm/BG-Wm/Wm	miR159a	20219.8	25903.7	-0.357392			Wm/Sq-Wm/Wm	miR159a	12794.4	25903.7	-1.01765	**
Wm/BG-Wm/Wm	miR160a	887.651	665.457	0.415647			Wm/Sq-Wm/Wm	miR160a	1378.15	665.457	1.05032	**
Wm/BG-Wm/Wm	miR164a	450.383	336.35	0.421192			Wm/Sq-Wm/Wm	miR164a	171.904	336.35	-0.968361
Wm/BG-Wm/Wm	miR166a	15617.5	12812.9	0.28556			Wm/Sq-Wm/Wm	miR166a	19115.4	12812.9	0.577135
Wm/BG-Wm/Wm	miR167c	28234.6	24087.1	0.229205			Wm/Sq-Wm/Wm	miR167a	11668	171.125	6.09136	**
Wm/BG-Wm/Wm	miR319a	6921.5	2320.92	1.57639	**		Wm/Sq-Wm/Wm	miR167c	0.01	24087.1	-21.1998	**
Wm/BG-Wm/Wm	miR390a	167.15	123.65	0.434878			Wm/Sq-Wm/Wm	miR169a	122.232	56.0583	1.12462	**
Wm/BG-Wm/Wm	miR395a	60.2743	115.335	-0.936217			Wm/Sq-Wm/Wm	miR171a	317.511	5.36443	5.88724	**
Wm/BG-Wm/Wm	miR396a	90.1325	1047.67	-3.539	**		Wm/Sq-Wm/Wm	miR171c	305.336	484.14	-0.665025
Wm/BG-Wm/Wm	miR398a	1519.14	34.8688	5.44517	**		Wm/Sq-Wm/Wm	miR172	20.9401	55.2536	-1.3998	**
Wm/BG-Wm/Wm	miR408	1120.94	2377.78	-1.08491	**		Wm/Sq-Wm/Wm	miR319a	0.01	2320.92	-17.8243	**
Wm/BG-Wm/Wm	miR894	1924.31	1610.67	0.256684			Wm/Sq-Wm/Wm	miR319c	0.01	321.866	-14.9742	**
Wm/BG-Wm/Wm	miR166l	550.282	0.01	15.7479	**		Wm/Sq-Wm/Wm	miR393	29.2188	59.0087	-1.01403	**
Wm/BG-Wm/Wm	miR2111a	1088.01	821.83	0.404776			Wm/Sq-Wm/Wm	miR395a	2.92188	115.335	-5.30279	**
Wm/BG-Wm/Wm	miR2911	2136.95	1819.88	0.231707			Wm/Sq-Wm/Wm	miR396	388.61	2.41399	7.33076	**
Wm/BG-Wm/Wm	cla-miR1	10.6038	24.1399	-1.18684	**		Wm/Sq-Wm/Wm	miR396a	3.89584	1047.67	-8.07104	**
Wm/BG-Wm/Wm	cla-miR2	9.48763	23.6035	-1.31488	**		Wm/Sq-Wm/Wm	miR397	1.94792	19.3119	-3.30949	**
Wm/BG-Wm/Wm	cla-miR7	280.443	219.405	0.354111			Wm/Sq-Wm/Wm	miR398a	134.893	34.8688	1.95181	**
Wm/BG-Wm/Wm	cla-miR14	15.9057	31.6501	-0.992665			Wm/Sq-Wm/Wm	miR408	140.25	2377.78	-4.08354	**
Wm/BG-Wm/Wm	cla-miR16	3.06953	14.484	-2.23837	**		Wm/Sq-Wm/Wm	miR477a	9.25261	0.01	9.85372	**
Wm/BG-Wm/Wm	cla-miR31	13.9524	27.895	-0.999495			Wm/Sq-Wm/Wm	miR827	7.30469	22.2624	-1.60771	**
Wm/BG-Wm/Wm	cla-miR38	52.74	21.9942	1.26178	**		Wm/Sq-Wm/Wm	miR894	3043.62	1610.67	0.918129
Wm/BG-Wm/Wm	cla-miR41	52.1819	110.239	-1.07901	**		Wm/Sq-Wm/Wm	miR166l	1276.37	0.01	16.9617	**
Wm/BG-Wm/Wm	cla-miR45	249.469	171.93	0.537039			Wm/Sq-Wm/Wm	miR2111a	1334.81	821.83	0.699723
Wm/BG-Wm/Wm	cla-miR48	53.2981	97.6326	-0.873277			Wm/Sq-Wm/Wm	miR2911	2722.21	1819.88	0.580936
Wm/BG-Wm/Wm	cla-miR54	36.5553	0.01	11.8359	**		Wm/Sq-Wm/Wm	miR2916	84.7344	20.9213	2.01798	**
Wm/BG-Wm/Wm	cla-miR56	0.01	20.3848	-10.9933	**		Wm/Sq-Wm/Wm	cla-miR5	71.099	37.8192	0.91071
Wm/BG-Wm/Wm	cla-miR57	259.235	0.01	14.662	**		Wm/Sq-Wm/Wm	cla-miR10	2.92188	15.2886	-2.38749	**
Wm/BG-Wm/Wm	cla-miR58	27.0676	45.5976	-0.75239			Wm/Sq-Wm/Wm	cla-miR12	3.40886	15.2886	-2.1651	**
Wm/BG-Wm/Wm	cla-miR59	20.3705	0.01	10.9923	**		Wm/Sq-Wm/Wm	cla-miR13	8.76563	27.6268	-1.65614	**
Wm/BG-Wm/Wm	cla-miR60	14.2314	0.01	10.4749	**		Wm/Sq-Wm/Wm	cla-miR16	1.46094	14.484	-3.30949	**
Wm/BG-Wm/Wm	cla-miR62	0.01	15.2886	-10.5782	**		Wm/Sq-Wm/Wm	cla-miR17	4.38281	26.0175	-2.56955	**
Wm/BG-Wm/Wm	cla-miR65	0.01	90.927	-13.1505	**		Wm/Sq-Wm/Wm	cla-miR21	8.76563	26.0175	-1.56955	**
Wm/BG-Wm/Wm	cla-miR66	0.01	312.478	-14.9315	**		Wm/Sq-Wm/Wm	cla-miR24	7.79167	23.6035	-1.59899	**
Wm/BG-Wm/Wm	cla-miR75	0.01	13.9475	-10.4458	**		Wm/Sq-Wm/Wm	cla-miR26	8.27865	24.6764	-1.57566	**
Wm/BG-Wm/Wm	cla-miR80	86.6355	179.707	-1.05261	**		Wm/Sq-Wm/Wm	cla-miR30	8.76563	23.6035	-1.42907	**
							Wm/Sq-Wm/Wm	cla-miR31	2.4349	27.895	-3.51807	**
							Wm/Sq-Wm/Wm	cla-miR33	5.35677	22.2624	-2.05517	**
							Wm/Sq-Wm/Wm	cla-miR41	73.0469	110.239	-0.593739
							Wm/Sq-Wm/Wm	cla-miR48	325.302	97.6326	1.73635	**
							Wm/Sq-Wm/Wm	cla-miR53	0.01	13.9475	-10.4458	**
							Wm/Sq-Wm/Wm	cla-miR54	19.4792	0.01	10.9277	**
							Wm/Sq-Wm/Wm	cla-miR55	0.01	9.11953	-9.83282	**
							Wm/Sq-Wm/Wm	cla-miR57	270.274	0.01	14.7221	**
							Wm/Sq-Wm/Wm	cla-miR58	0.01	45.5976	-12.1547	**
							Wm/Sq-Wm/Wm	cla-miR59	16.5573	0.01	10.6933	**
							Wm/Sq-Wm/Wm	cla-miR60	9.25261	0.01	9.85372	**
							Wm/Sq-Wm/Wm	cla-miR61	0.01	16.3615	-10.6761	**
							Wm/Sq-Wm/Wm	cla-miR63	109.083	0.01	13.4131	**
							Wm/Sq-Wm/Wm	cla-miR64	40.4193	0.01	11.9808	**
							Wm/Sq-Wm/Wm	cla-miR65	0.01	90.927	-13.1505	**
							Wm/Sq-Wm/Wm	cla-miR66	0.01	312.478	-14.9315	**
							Wm/Sq-Wm/Wm	cla-miR69	0.01	16.3615	-10.6761	**
							Wm/Sq-Wm/Wm	cla-miR72	2.4349	16.6297	-2.77183	**
							Wm/Sq-Wm/Wm	cla-miR74	8.27865	23.8717	-1.52783	**
							Wm/Sq-Wm/Wm	cla-miR77	0.01	16.3615	-10.6761	**
							Wm/Sq-Wm/Wm	cla-miR79	0.01	14.484	-10.5002	**
							Wm/Sq-Wm/Wm	cla-miR80	9.73959	172.735	-4.14855	**
