# Supplementary material for: Genome-Wide Identification and Comparative Analysis of Conserved and Novel MicroRNAs in Grafted Watermelon by High-Throughput Sequencing
Source: PLoS One. 2013 Feb 26;8(2):e57359. doi: 10.1371/journal.pone.0057359 (PMC3582568; doi:10.1371/journal.pone.0057359)
Supplement: Table S5 — Primer sequences used for RT-qPCR. (XLSX) [file pone.0057359.s005.xlsx]

## Sheet: Sheet1
Table S5. Primer sequences used for qRT-PCR.
Gene name	RT primer(5' to 3')	Forward Primer(5' to 3')	Reversed Primer(5' to 3')
miR156f	GTCGTATCCAGTGCAGGGTCCGAGGTATTCGCACTGGATACGACGTGCTC	AGCGGCGTGACAGGAGATAGA	CAGTGCAGGGTCCGAGGTATT
miR169a	GTCGTATCCAGTGCAGGGTCCGAGGTATTCGCACTGGATACGACCCGGCA	GCCGCAGCCAAGGATGAA	CAGTGCAGGGTCCGAGGTATT
miR319a	GTCGTATCCAGTGCAGGGTCCGAGGTATTCGCACTGGATACGACAGGGAG	GTTGCGTTGGACTGAAGGGT	CAGTGCAGGGTCCGAGGTAT
miR398a	GTCGTATCCAGTGCAGGGTCCGAGGTATTCGCACTGGATACGACTAGGGG	AACGGCGTGTGTTCTCAGGTC	CAGTGCAGGGTCCGAGGTATT
miR396a	GTCGTATCCAGTGCAGGGTCCGAGGTATTCGCACTGGATACGACCAGTTC	GCGGTTCCACAGCTTTCTTGA	CAGTGCAGGGTCCGAGGTATTC
miR408	GCGTGGTCCACACCACCTGAGCCGCCACGACCACGCGCCAGG	GTCGCATGCACTGCCTCTTC	TCCACACCACCTGAGCCG
miR1661	CTCAGCGGCTGTCGTGGACTGCGCGCTGCCGCTGAGGAGGAA	GGTTCGGACCAGGCTTCA	GGCTGTCGTGGACTGCG
cla-miR16	CTCAGCGGCTGTCGTGGACTGCGCGCTGCCGCTGAGACTTTT	GGCGGCCATAAGGACTAAAG	GGCTGTCGTGGACTGCG
cla-miR59	CTCAGCGGCTGTCGTGGACTGCGCGCTGCCGCTGAGGGCAGA	TGGCTATCGAGGAGGAATTG	GGCTGTCGTGGACTGCG
cla-miR60	GTCGTATCCAGTGCAGGGTCCGAGGTATTCGCACTGGATACGACTTTATC	GGGCGGTAGACTACGATGAA	CAGTGCAGGGTCCGAGGTAT
cla-miR65	GTCGTATCCAGTGCAGGGTCCGAGGTATTCGCACTGGATACGACTCAGCC	GCCGAGTAGGTCGTCACAATG	CAGTGCAGGGTCCGAGGTAT
cla-miR66	GTCGTATCCAGTGCAGGGTCCGAGGTATTCGCACTGGATACGACACCGGG	TGGGCCCAGTTTACTCTGATAT	CAGTGCAGGGTCCGAGGTAT
cla-miR80	GTCGTATCCAGTGCAGGGTCCGAGGTATTCGCACTGGATACGACCACTTC	TTGGGCCGTACAATAGGCA	CAGTGCAGGGTCCGAGGTAT
U6	CAAAGAAAACAAACAAGTTCCTC	CACCTCAAACCTCCAGTGAA	CAAAGAAAACAAACAAGTTCCTC
